# Supplementary material for: Cyclodextrin Complexation of Fenofibrate by Co-Grinding Method and Monitoring the Process Using Complementary Analytical Tools
Source: Pharmaceutics. 2022 Jun 23;14(7):1329. doi: 10.3390/pharmaceutics14071329 (PMC9319411; doi:10.3390/pharmaceutics14071329)
Supplement: Supplementary file 1 [file pharmaceutics-14-01329-s001.zip]

Archive with 1 entries (1 files):
- pharmaceutics-1747617-supplementary.pdf
